# Supplementary material for: Diversity of Bacterial Soft Rot-Causing Pectobacterium Species Affecting Cabbage in Serbia
Source: Microorganisms. 2023 Jan 29;11(2):335. doi: 10.3390/microorganisms11020335 (PMC9962274; doi:10.3390/microorganisms11020335)
Supplement: Supplementary file 1 [file microorganisms-11-00335-s001.zip]

Archive with 1 entries (1 files):
- microorganisms-2120330-supplementary.pdf
